# Supplementary material for: The research of ARIMA, GM(1,1), and LSTM models for prediction of TB cases in China
Source: PLoS One. 2022 Feb 23;17(2):e0262734. doi: 10.1371/journal.pone.0262734 (PMC8865644; doi:10.1371/journal.pone.0262734)
Supplement: S1 Data — (XLS) [file pone.0262734.s002.xls]

## Sheet: Sheet1
No	Date	TB cases
1	201801	96125
2	201802	77224
3	201803	110124
4	201804	100054
5	201805	102063
6	201806	91603
7	201807	95338
8	201808	94232
9	201809	88302
10	201810	84680
11	201811	87709
12	201812	83205
13	201901	88597
14	201902	73096
15	201903	97866
16	201904	101191
17	201905	96106
18	201906	99555
19	201907	93318
20	201908	84304
21	201909	80973
22	201910	75123
23	201911	73000
24	201912	71631
25	202001	67682
26	202002	44933
27	202003	73427
28	202004	85684
29	202005	83385
30	202006	84952
31	202007	83101
32	202008	76423
33	202009	75409
34	202010	67843
35	202011	69640
36	202012	64097
